# Supplementary material for: LipidOz enables automated elucidation of lipid carbon–carbon double bond positions from ozone-induced dissociation mass spectrometry data
Source: Commun Chem. 2023 Apr 19;6:74. doi: 10.1038/s42004-023-00867-9 (PMC10115790; doi:10.1038/s42004-023-00867-9)
Supplement: Supplementary file 3 — Supplementary Data 1 [file 42004_2023_867_MOESM3_ESM.xlsx]

## Sheet: SPLA_POS_170427_r1
../../_data/mq_ozid/SPLA/LipidoMix_Splash_Pos_Oz_27Apr17_Brandi-WCSH8002_MA-d3-c3-Min20.mza
lipid	adduct	rt	d_label	d_label_in_nl
PC(15:0_18:1)	[M+H]+	20	7	TRUE
PE(15:0_18:1)	[M+H]+	20.4	7	TRUE
PC(18:1_0:0)	[M+H]+	7.8	7	TRUE
PC(18:1_0:0)	[M+Na]+	7.8	7	TRUE
PE(18:1_0:0)	[M+H]+	8.2	7	TRUE
PE(18:1_0:0)	[M+Na]+	8.2	7	TRUE
TG(15:0_15:0_18:1)	[M+NH4]+	27.9	7	TRUE
CE(18:1)	[M+NH4]+	29	7	FALSE
SM(d18:1_18:1)	[M+H]+	19.06	9	TRUE
SM(d18:1_18:1)	[M+Na]+	19.06	9	TRUE

## Sheet: SPLA_NEG_170503_r1
../../_data/mq_ozid/SPLA/x_LipidoMix_Splash_Neg_Oz50_3May17_Brandi-WCSH8002_MA-d3-c3-Min20.mza
lipid	adduct	rt	d_label	d_label_in_nl
PE(15:0_18:1)	[M-H]-	19.28	7	TRUE
PS(15:0_18:1)	[M-H]-	15.77	7	TRUE
PG(15:0_18:1)	[M-H]-	15.54	7	TRUE
PI(15:0_18:1)	[M-H]-	15.12	7	TRUE
PA(15:0_18:1)	[M-H]-	16.81	7	TRUE
PE(18:1_0:0)	[M-H]-	7.47	7	TRUE

## Sheet: SPLA_NEG_211220_r1
../../_data/mq_ozid/SPLA/Splash_NEG_O3_Run-1_0pt01mM_20Dec21_Glacier_WCSH316601.mza
lipid	adduct	rt	d_label	d_label_in_nl
PE(15:0_18:1)	[M-H]-	22.12	7	TRUE
PS(15:0_18:1)	[M-H]-	17.79	7	TRUE
PG(15:0_18:1)	[M-H]-	17.94	7	TRUE
PI(15:0_18:1)	[M-H]-	17.56	7	TRUE
PA(15:0_18:1)	[M-H]-	19.63	7	TRUE
PE(18:1_0:0)	[M-H]-	9.33	7	TRUE

## Sheet: SPLA_NEG_211220_r2
../../_data/mq_ozid/SPLA/Splash_NEG_O3_Run-2_0pt01mM_20Dec21_Glacier_WCSH316601.mza
lipid	adduct	rt	d_label	d_label_in_nl
PE(15:0_18:1)	[M-H]-	22.12	7	TRUE
PS(15:0_18:1)	[M-H]-	17.79	7	TRUE
PG(15:0_18:1)	[M-H]-	17.94	7	TRUE
PI(15:0_18:1)	[M-H]-	17.56	7	TRUE
PA(15:0_18:1)	[M-H]-	19.63	7	TRUE
PE(18:1_0:0)	[M-H]-	9.33	7	TRUE

## Sheet: SPLA_NEG_211220_r3
../../_data/mq_ozid/SPLA/Splash_NEG_O3_Run-3_0pt01mM_20Dec21_Glacier_WCSH316601.mza
lipid	adduct	rt	d_label	d_label_in_nl
PE(15:0_18:1)	[M-H]-	22.12	7	TRUE
PS(15:0_18:1)	[M-H]-	17.79	7	TRUE
PG(15:0_18:1)	[M-H]-	17.94	7	TRUE
PI(15:0_18:1)	[M-H]-	17.56	7	TRUE
PA(15:0_18:1)	[M-H]-	19.63	7	TRUE
PE(18:1_0:0)	[M-H]-	9.33	7	TRUE

## Sheet: ULSP_POS_220608_r1
../../_data/mq_ozid/ULSP/Ultimate_Splash-01_O3_POS_08Jun22_1290_515815.mza
lipid	adduct	rt	d_label	d_label_in_nl
PC(17:0_14:1)	[M+H]+	18.27	5	FALSE
PC(17:0_16:1)	[M+H]+	20.26	5	FALSE
PC(17:0_18:1)	[M+H]+	21.88	5	FALSE
PC(17:0_20:3)	[M+H]+	21.16	5	FALSE
PC(17:0_22:4)	[M+H]+	21.58	5	FALSE
PE(17:0_14:1)	[M+H]+	18.75	5	FALSE
PE(17:0_16:1)	[M+H]+	20.68	5	FALSE
PE(17:0_18:1)	[M+H]+	22.12	5	FALSE
PE(17:0_20:3)	[M+H]+	21.46	5	FALSE
PE(17:0_22:4)	[M+H]+	21.88	5	FALSE
DG(17:0_14:1)	[M+NH4]+	21.88	5	FALSE
DG(17:0_16:1)	[M+NH4]+	23.03	5	FALSE
DG(17:0_18:1)	[M+NH4]+	23.99	5	FALSE
DG(17:0_20:3)	[M+NH4]+	23.45	5	FALSE
DG(17:0_22:4)	[M+NH4]+	23.75	5	FALSE
PI(17:0_14:1)	[M+Na]+	14.71	5	FALSE
PI(17:0_16:1)	[M+Na]+	16.82	5	FALSE
PI(17:0_18:1)	[M+Na]+	18.75	5	FALSE
PI(17:0_20:3)	[M+Na]+	17.85	5	FALSE
PI(17:0_22:4)	[M+Na]+	18.45	5	FALSE
TG(14:0_15:1_14:0)	[M+NH4]+	26.22	5	FALSE
TG(14:0_17:1_14:0)	[M+NH4]+	26.82	5	FALSE
TG(16:0_17:1_16:0)	[M+NH4]+	27.73	5	FALSE
TG(16:0_15:1_16:0)	[M+NH4]+	27.31	5	FALSE
TG(16:0_19:2_16:0)	[M+NH4]+	27.85	5	FALSE
TG(18:1_19:2_18:1)	[M+NH4]+	27.79	5	FALSE
TG(18:1_21:2_18:1)	[M+NH4]+	28.15	5	FALSE
TG(18:1_17:1_18:1)	[M+NH4]+	27.73	5	FALSE
CE(14:1)	[M+Na]+	23.58	7	FALSE
CE(16:1)	[M+Na]+	24.42	7	FALSE
CE(18:1)	[M+Na]+	18.58	7	FALSE
CE(20:3)	[M+Na]+	21.35	7	FALSE
CE(22:4)	[M+Na]+	24.42	7	FALSE
SM(d18:1_16:1)	[M+H]+	14.78	9	FALSE
SM(d18:1_18:1)	[M+H]+	16.83	9	FALSE
SM(d18:1_20:1)	[M+H]+	18.76	9	FALSE
SM(d18:1_22:1)	[M+H]+	12.73	9	FALSE
SM(d18:1_24:1)	[M+H]+	16.23	9	FALSE

## Sheet: ULSP_POS_220608_r2
../../_data/mq_ozid/ULSP/Ultimate_Splash-02_O3_POS_08Jun22_1290_515815.mza
lipid	adduct	rt	d_label	d_label_in_nl
PC(17:0_14:1)	[M+H]+	18.27	5	FALSE
PC(17:0_16:1)	[M+H]+	20.26	5	FALSE
PC(17:0_18:1)	[M+H]+	21.88	5	FALSE
PC(17:0_20:3)	[M+H]+	21.16	5	FALSE
PC(17:0_22:4)	[M+H]+	21.58	5	FALSE
PE(17:0_14:1)	[M+H]+	18.75	5	FALSE
PE(17:0_16:1)	[M+H]+	20.68	5	FALSE
PE(17:0_18:1)	[M+H]+	22.12	5	FALSE
PE(17:0_20:3)	[M+H]+	21.46	5	FALSE
PE(17:0_22:4)	[M+H]+	21.88	5	FALSE
DG(17:0_14:1)	[M+NH4]+	21.88	5	FALSE
DG(17:0_16:1)	[M+NH4]+	23.03	5	FALSE
DG(17:0_18:1)	[M+NH4]+	23.99	5	FALSE
DG(17:0_20:3)	[M+NH4]+	23.45	5	FALSE
DG(17:0_22:4)	[M+NH4]+	23.75	5	FALSE
PI(17:0_14:1)	[M+Na]+	14.71	5	FALSE
PI(17:0_16:1)	[M+Na]+	16.82	5	FALSE
PI(17:0_18:1)	[M+Na]+	18.75	5	FALSE
PI(17:0_20:3)	[M+Na]+	17.85	5	FALSE
PI(17:0_22:4)	[M+Na]+	18.45	5	FALSE
TG(14:0_15:1_14:0)	[M+NH4]+	26.22	5	FALSE
TG(14:0_17:1_14:0)	[M+NH4]+	26.82	5	FALSE
TG(16:0_17:1_16:0)	[M+NH4]+	27.73	5	FALSE
TG(16:0_15:1_16:0)	[M+NH4]+	27.31	5	FALSE
TG(16:0_19:2_16:0)	[M+NH4]+	27.85	5	FALSE
TG(18:1_19:2_18:1)	[M+NH4]+	27.79	5	FALSE
TG(18:1_21:2_18:1)	[M+NH4]+	28.15	5	FALSE
TG(18:1_17:1_18:1)	[M+NH4]+	27.73	5	FALSE
CE(14:1)	[M+Na]+	23.58	7	FALSE
CE(16:1)	[M+Na]+	24.42	7	FALSE
CE(18:1)	[M+Na]+	18.58	7	FALSE
CE(20:3)	[M+Na]+	21.35	7	FALSE
CE(22:4)	[M+Na]+	24.42	7	FALSE
SM(d18:1_16:1)	[M+H]+	14.78	9	FALSE
SM(d18:1_18:1)	[M+H]+	16.83	9	FALSE
SM(d18:1_20:1)	[M+H]+	18.76	9	FALSE
SM(d18:1_22:1)	[M+H]+	12.73	9	FALSE
SM(d18:1_24:1)	[M+H]+	16.23	9	FALSE

## Sheet: ULSP_NEG_211220_r1
../../_data/mq_ozid/ULSP/Ultimate-Splash_NEG_O3_Run-1_0pt01mM_20Dec21_Glacier_WCSH316601.mza
lipid	adduct	rt	d_label	d_label_in_nl
PC(17:0_14:1)	[M+CH3COO]-	19.81	5	FALSE
PC(17:0_16:1)	[M+CH3COO]-	21.72	5	FALSE
PC(17:0_18:1)	[M+CH3COO]-	23.39	5	FALSE
PC(17:0_20:3)	[M+CH3COO]-	22.62	5	FALSE
PC(17:0_22:4)	[M+CH3COO]-	23.16	5	FALSE
PE(17:0_14:1)	[M-H]-	20.31	5	FALSE
PE(17:0_16:1)	[M-H]-	22.15	5	FALSE
PE(17:0_18:1)	[M-H]-	23.7	5	FALSE
PE(17:0_20:3)	[M-H]-	22.99	5	FALSE
PE(17:0_22:4)	[M-H]-	23.46	5	FALSE
PG(17:0_14:1)	[M-H]-	16.08	5	FALSE
PG(17:0_16:1)	[M-H]-	18.06	5	FALSE
PG(17:0_18:1)	[M-H]-	19.92	5	FALSE
PG(17:0_20:3)	[M-H]-	19.09	5	FALSE
PG(17:0_22:4)	[M-H]-	19.67	5	FALSE
PI(17:0_14:1)	[M-H]-	15.65	5	FALSE
PI(17:0_16:1)	[M-H]-	17.65	5	FALSE
PI(17:0_18:1)	[M-H]-	19.56	5	FALSE
PI(17:0_20:3)	[M-H]-	18.73	5	FALSE
PI(17:0_22:4)	[M-H]-	19.34	5	FALSE
PS(17:0_14:1)	[M-H]-	15.9	5	FALSE
PS(17:0_16:1)	[M-H]-	17.9	5	FALSE
PS(17:0_18:1)	[M-H]-	19.83	5	FALSE
PS(17:0_20:3)	[M-H]-	18.98	5	FALSE
PS(17:0_22:4)	[M-H]-	19.9	5	FALSE
Cer(d18:1_16:1)	[M+CH3COO]-	21.25	7	FALSE
Cer(d18:1_18:1)	[M+CH3COO]-	23.07	7	FALSE
Cer(d18:1_20:1)	[M+CH3COO]-	24.33	7	FALSE
Cer(d18:1_22:1)	[M+CH3COO]-	25.37	7	FALSE
Cer(d18:1_24:1)	[M+CH3COO]-	26.23	7	FALSE
SM(d18:1_16:1)	[M+CH3COO]-	18.64	9	FALSE
SM(d18:1_18:1)	[M+CH3COO]-	20.78	9	FALSE
SM(d18:1_20:1)	[M+CH3COO]-	22.6	9	FALSE
SM(d18:1_22:1)	[M+CH3COO]-	24.02	9	FALSE
SM(d18:1_24:1)	[M+CH3COO]-	25.1	9	FALSE

## Sheet: ULSP_NEG_211220_r2
../../_data/mq_ozid/ULSP/Ultimate-Splash_NEG_O3_Run-2_0pt01mM_20Dec21_Glacier_WCSH316601.mza
lipid	adduct	rt	d_label	d_label_in_nl
PC(17:0_14:1)	[M+CH3COO]-	19.81	5	FALSE
PC(17:0_16:1)	[M+CH3COO]-	21.72	5	FALSE
PC(17:0_18:1)	[M+CH3COO]-	23.39	5	FALSE
PC(17:0_20:3)	[M+CH3COO]-	22.62	5	FALSE
PC(17:0_22:4)	[M+CH3COO]-	23.16	5	FALSE
PE(17:0_14:1)	[M-H]-	20.31	5	FALSE
PE(17:0_16:1)	[M-H]-	22.15	5	FALSE
PE(17:0_18:1)	[M-H]-	23.7	5	FALSE
PE(17:0_20:3)	[M-H]-	22.99	5	FALSE
PE(17:0_22:4)	[M-H]-	23.46	5	FALSE
PG(17:0_14:1)	[M-H]-	16.08	5	FALSE
PG(17:0_16:1)	[M-H]-	18.06	5	FALSE
PG(17:0_18:1)	[M-H]-	19.92	5	FALSE
PG(17:0_20:3)	[M-H]-	19.09	5	FALSE
PG(17:0_22:4)	[M-H]-	19.67	5	FALSE
PI(17:0_14:1)	[M-H]-	15.65	5	FALSE
PI(17:0_16:1)	[M-H]-	17.65	5	FALSE
PI(17:0_18:1)	[M-H]-	19.56	5	FALSE
PI(17:0_20:3)	[M-H]-	18.73	5	FALSE
PI(17:0_22:4)	[M-H]-	19.34	5	FALSE
PS(17:0_14:1)	[M-H]-	15.9	5	FALSE
PS(17:0_16:1)	[M-H]-	17.9	5	FALSE
PS(17:0_18:1)	[M-H]-	19.83	5	FALSE
PS(17:0_20:3)	[M-H]-	18.98	5	FALSE
PS(17:0_22:4)	[M-H]-	19.9	5	FALSE
Cer(d18:1_16:1)	[M+CH3COO]-	21.25	7	FALSE
Cer(d18:1_18:1)	[M+CH3COO]-	23.07	7	FALSE
Cer(d18:1_20:1)	[M+CH3COO]-	24.33	7	FALSE
Cer(d18:1_22:1)	[M+CH3COO]-	25.37	7	FALSE
Cer(d18:1_24:1)	[M+CH3COO]-	26.23	7	FALSE
SM(d18:1_16:1)	[M+CH3COO]-	18.64	9	FALSE
SM(d18:1_18:1)	[M+CH3COO]-	20.78	9	FALSE
SM(d18:1_20:1)	[M+CH3COO]-	22.6	9	FALSE
SM(d18:1_22:1)	[M+CH3COO]-	24.02	9	FALSE
SM(d18:1_24:1)	[M+CH3COO]-	25.1	9	FALSE

## Sheet: ULSP_NEG_211220_r3
../../_data/mq_ozid/ULSP/Ultimate-Splash_NEG_O3_Run-3_0pt01mM_20Dec21_Glacier_WCSH316601.mza
lipid	adduct	rt	d_label	d_label_in_nl
PC(17:0_14:1)	[M+CH3COO]-	19.81	5	FALSE
PC(17:0_16:1)	[M+CH3COO]-	21.72	5	FALSE
PC(17:0_18:1)	[M+CH3COO]-	23.39	5	FALSE
PC(17:0_20:3)	[M+CH3COO]-	22.62	5	FALSE
PC(17:0_22:4)	[M+CH3COO]-	23.16	5	FALSE
PE(17:0_14:1)	[M-H]-	20.31	5	FALSE
PE(17:0_16:1)	[M-H]-	22.15	5	FALSE
PE(17:0_18:1)	[M-H]-	23.7	5	FALSE
PE(17:0_20:3)	[M-H]-	22.99	5	FALSE
PE(17:0_22:4)	[M-H]-	23.46	5	FALSE
PG(17:0_14:1)	[M-H]-	16.08	5	FALSE
PG(17:0_16:1)	[M-H]-	18.06	5	FALSE
PG(17:0_18:1)	[M-H]-	19.92	5	FALSE
PG(17:0_20:3)	[M-H]-	19.09	5	FALSE
PG(17:0_22:4)	[M-H]-	19.67	5	FALSE
PI(17:0_14:1)	[M-H]-	15.65	5	FALSE
PI(17:0_16:1)	[M-H]-	17.65	5	FALSE
PI(17:0_18:1)	[M-H]-	19.56	5	FALSE
PI(17:0_20:3)	[M-H]-	18.73	5	FALSE
PI(17:0_22:4)	[M-H]-	19.34	5	FALSE
PS(17:0_14:1)	[M-H]-	15.9	5	FALSE
PS(17:0_16:1)	[M-H]-	17.9	5	FALSE
PS(17:0_18:1)	[M-H]-	19.83	5	FALSE
PS(17:0_20:3)	[M-H]-	18.98	5	FALSE
PS(17:0_22:4)	[M-H]-	19.9	5	FALSE
Cer(d18:1_16:1)	[M+CH3COO]-	21.25	7	FALSE
Cer(d18:1_18:1)	[M+CH3COO]-	23.07	7	FALSE
Cer(d18:1_20:1)	[M+CH3COO]-	24.33	7	FALSE
Cer(d18:1_22:1)	[M+CH3COO]-	25.37	7	FALSE
Cer(d18:1_24:1)	[M+CH3COO]-	26.23	7	FALSE
SM(d18:1_16:1)	[M+CH3COO]-	18.64	9	FALSE
SM(d18:1_18:1)	[M+CH3COO]-	20.78	9	FALSE
SM(d18:1_20:1)	[M+CH3COO]-	22.6	9	FALSE
SM(d18:1_22:1)	[M+CH3COO]-	24.02	9	FALSE
SM(d18:1_24:1)	[M+CH3COO]-	25.1	9	FALSE

[truncated: 10 more sheets: ULSP_NEG_220526_r1, BTLE_POS_170517_r1, NIST-heart_POS_220608_r1, NIST-heart_NEG_220526_r1, NIST-liver_POS_220608_r1, NIST-liver_NEG_220526_r1, NIST-milk_POS_220608_r1, NIST-milk_NEG_220526_r1, NIST-plasma_POS_220608_r1, NIST-plasma_NEG_220526_r1]
